# Supplementary material for: An improved neuroanatomical model of the default-mode network reconciles previous neuroimaging and neuropathological findings
Source: Commun Biol. 2019 Oct 10;2:370. doi: 10.1038/s42003-019-0611-3 (PMC6787009; doi:10.1038/s42003-019-0611-3)
Supplement: Supplementary file 3 — Supplementary Data 1 [file 42003_2019_611_MOESM3_ESM.xlsx]

## Sheet: Sheet1
	R VMPFC	R AMPFC	R DPFC	R PCC	R Rsp	R PH	R Amy	R VLPFC	R TP	R MTG	R PPC	R T	R BF	R C	R CbH	R CbT	MidB	L VMPFC	L AMPFC	L DPFC	L PCC	L Rsp	L PH	L Amy	L VLPFC	L TP	L MTG	L PPC	L T	L BF	L C	L CbH	L CbT
R VMPFC	-
R AMPFC	0.03	-
R DPFC	0.005	0.08	-
R PCC	0.002	0.002	0.0006	-
R Rsp	0.006	0.002	0.01	0.003	-
R PH	0.008	0.003	0.002	0.0002	0.0006	-
R Amy	0.003	0.003	0.02	0.006	0.001	0.001	-
R VLPFC	0.03	0.004	0.0004	0.0002	0.002	0.005	0.0003	-
R TP	0.0004	0.004	0.02	0.0004	8e-05	7e-06	0.006	0.0008	-
R MTG	0.07	0.02	0.003	0.03	0.1	0.005	0.004	4e-05	0.003	-
R PPC	5e-05	0.0007	0.002	0.0003	0.06	0.001	0.006	0.0005	0.001	0.01	-
R T	0.002	7e-05	0.005	0.006	0.1	0.07	0.2	0.0002	0.0002	0.001	0.0006	-
R BF	0.002	0.005	0.001	0.002	0.01	0.04	0.002	0.005	8e-05	0.06	0.0008	0.001	-
R C	0.002	2e-05	0.001	0.0004	9e-05	0.001	0.02	0.0004	0.004	0.004	9e-06	0.0002	0.0004	-
R CbH	0.005	0.0004	0.007	0.001	0.01	0.01	0.02	3e-06	0.0002	0.003	8e-07	0.05	0.005	0.005	-
R CbT	0.0003	3e-05	1e-05	8e-05	0.0002	0.006	0.003	4e-06	4e-06	0.02	0.006	0.0001	0.001	4e-07	0.0005	-
MidB	0.002	0.0001	5e-05	0.0007	0.0002	1e-06	4e-07	0.0001	0.0002	0.001	0.0009	0.0002	0.0002	0.0002	0.002	0.0003	-
L VMPFC	0.004	4e-05	0.0001	0.004	0.004	0.02	0.004	0.009	0.0002	0.04	0.0002	0.001	0.003	8e-05	0.01	0.001	0.004	-
L AMPFC	0.02	3e-05	0.008	0.002	0.002	0.008	0.002	0.0009	0.0006	0.007	2e-06	5e-05	0.002	8e-05	0.008	0.0009	0.0003	0.02	-
L DPFC	0.0004	0.006	0.002	0.001	0.003	0.009	0.005	2e-06	0.0003	0.001	4e-07	0.004	0.0004	0.002	0.02	0.001	4e-05	0.002	0.1	-
L PCC	0.001	6e-05	0.002	0.02	0.02	0.002	0.004	0.0007	0.0003	0.06	0.001	0.001	0.0004	2e-05	0.0009	0.0002	0.0002	0.008	0.002	0.0006	-
L Rsp	0.01	0.0007	0.01	0.0008	0.007	0.01	0.003	0.002	8e-05	0.09	0.02	0.1	0.04	0.0002	0.03	0.001	0.0003	0.03	0.004	0.01	0.004	-
L PH	0.0006	2e-05	0.0003	9e-06	0.0007	0.002	0.0008	0.007	3e-05	0.06	0.002	0.001	0.0004	0.0002	0.002	0.0002	0.0002	0.0002	4e-05	0.0002	3e-06	0.001	-
L Amy	0.001	0.0007	0.0002	0.01	0.02	5e-05	0.7	0.002	0.0004	0.002	0.001	0.06	0.001	0.01	0.001	0.002	0.0008	0.0004	0.0003	8e-05	0.0007	0.01	0.001	-
L VLPFC	0.03	0.001	2e-05	0.0006	0.006	0.02	0.001	0.2	0.05	0.003	0.0003	0.0003	0.006	0.0002	3e-05	0.0003	0.0007	0.02	0.0003	2e-05	0.001	0.008	0.07	0.006	-
L TP	0.0001	5e-05	5e-05	6e-06	2e-05	4e-06	1e-05	3e-05	0.004	0.0004	6e-05	9e-06	0.0002	0.0006	8e-05	3e-05	1e-05	0.0002	9e-05	0.0002	8e-07	4e-05	9e-05	0.001	0.002	-
L MTG	0.003	0.004	0.001	0.0005	0.007	0.01	0.0007	5e-05	0.1	0.3	5e-06	0.001	0.2	0.003	0.002	0.003	0.0008	0.002	0.01	0.004	0.0008	0.008	0.0004	0.0004	0.004	0.002	-
L PPC	6e-05	0.001	0.001	0.0001	0.01	0.002	0.002	2e-06	0.0005	0.002	0.002	0.001	0.002	0.003	0.002	0.02	4e-05	0.0006	0.03	0.0002	0.0004	0.02	2e-06	5e-05	4e-05	2e-05	0.0009	-
L T	0.0006	7e-06	0.001	0.003	0.04	0.04	0.1	9e-05	0.0002	0.001	5e-05	0.01	0.0007	0.0008	0.09	0.004	0.001	0.0007	6e-05	0.005	0.0003	0.05	7e-05	0.08	1e-05	6e-05	0.002	0.0001	-
L BF	0.0005	6e-05	0.0005	0.001	0.01	0.08	0.07	0.008	0.0003	0.02	3e-05	0.05	0.1	0.002	0.04	0.002	1e-05	0.001	0.0002	0.04	0.0008	0.02	0.002	0.01	0.01	0.0001	0.02	0.003	0.05	-
L C	0.003	9e-05	0.0004	0.0005	0.01	0.01	0.01	0.0004	0.006	0.002	2e-06	0.01	0.002	9e-05	0.002	4e-05	3e-05	0.0008	0.0003	0.001	0.0006	0.008	0.002	0.008	0.003	0.002	0.004	0.0005	0.01	0.007	-
L CbH	0.0007	0.0003	0.005	0.0006	0.001	0.004	0.01	2e-06	3e-05	0.0008	3e-05	0.01	5e-05	0.002	0.007	0.0002	0.0002	0.001	0.002	0.0002	0.002	0.002	0.0002	0.0005	0.0004	3e-05	0.0004	0.001	0.001	0.002	0.0005	-
L CbT	0.002	0.0002	0.0003	0.001	0.005	0.1	0.004	3e-06	7e-05	0.01	0.03	9e-05	0.001	8e-05	0.0008	0.002	0.001	0.0003	0.0001	4e-05	0.001	0.005	0.006	0.002	3e-06	0.0002	0.0008	0.006	0.009	0.006	0.0002	0.004	-
