# Supplementary material for: An improved neuroanatomical model of the default-mode network reconciles previous neuroimaging and neuropathological findings
Source: Commun Biol. 2019 Oct 10;2:370. doi: 10.1038/s42003-019-0611-3 (PMC6787009; doi:10.1038/s42003-019-0611-3)
Supplement: Supplementary file 4 — Supplementary Data 2 [file 42003_2019_611_MOESM4_ESM.xlsx]

## Sheet: Sheet1
	R VMPFC	R AMPFC	R DPFC	R PCC	R Rsp	R PH	R Amy	R VLPFC	R TP	R MTG	R PPC	R T	R BF	R C	R CbH	R CbT	MidB	L VMPFC	L AMPFC	L DPFC	L PCC	L Rsp	L PH	L Amy	L VLPFC	L TP	L MTG	L PPC	L T	L BF	L C	L CbH	L CbT
R VMPFC	1
R AMPFC	0.35	1
R DPFC	-0.07	0.34	1
R PCC	0.1	0.1	0.18	1
R Rsp	0.08	0.02	0	0.18	1
R PH	0.05	-0.11	0.05	-0.01	0.2	1
R Amy	-0.01	0.03	-0.05	0.05	-0.07	0.3	1
R VLPFC	0.08	0.17	0.07	0.03	-0.03	-0.11	0.07	1
R TP	-0.16	-0.03	0.05	-0.03	-0.03	0.05	0.06	0.2	1
R MTG	0.09	0.06	0	0.11	-0.02	0.04	-0.05	0.21	0.42	1
R PPC	0.13	-0.06	0.44	0.38	0.04	-0.05	0.13	0.01	-0.11	0.18	1
R T	0.01	-0.1	0.25	-0.08	0.12	-0.08	0.02	0	0	-0.07	-0.09	1
R BF	0.15	0	-0.1	0.05	-0.12	-0.02	0.19	-0.08	0.2	-0.04	-0.01	0.13	1
R C	0.03	0.07	0.08	0	-0.04	0.01	-0.02	-0.02	-0.1	0.13	0.07	0.27	0.13	1
R CbH	-0.15	-0.05	-0.03	-0.08	0.1	0.07	0.07	0.01	-0.12	0.03	-0.12	-0.03	-0.05	0.02	1
R CbT	0	-0.06	-0.05	-0.09	-0.07	0.03	-0.03	0.06	0.01	0.05	0.04	-0.04	0.03	0	0.19	1
MidB	-0.01	-0.02	0.05	0.06	0.02	0.06	0.18	-0.01	0	-0.08	0.09	0.13	0.19	-0.17	0.04	0.13	1
L VMPFC	0.76	-0.18	0	-0.06	-0.07	-0.06	0	0.01	0.04	-0.14	-0.05	-0.05	0.05	0.02	0.17	0.02	-0.14	1
L AMPFC	-0.28	0.68	-0.05	-0.07	-0.06	0.06	-0.09	-0.05	-0.05	-0.02	-0.07	0.15	-0.05	0.01	0.01	0.09	0.08	0.35	1
L DPFC	-0.07	-0.21	0.67	-0.08	-0.08	-0.06	0.15	-0.01	-0.11	-0.02	-0.23	-0.14	0	0.01	0.32	0.06	-0.1	0.08	0.24	1
L PCC	-0.11	-0.03	-0.12	0.88	-0.1	-0.06	0.07	-0.01	0.07	-0.05	-0.3	0.07	-0.02	0.02	0.03	0.06	-0.01	0.08	0.18	0.02	1
L Rsp	0	-0.08	-0.04	-0.19	0.79	-0.01	0.02	-0.02	-0.04	0.02	-0.07	-0.1	0.09	0.03	-0.11	0.11	-0.01	0.06	-0.04	0.19	0.26	1
L PH	0.12	-0.13	0.01	-0.05	-0.11	0.39	-0.15	0.1	0.13	-0.05	0.05	-0.01	0.04	-0.06	0	-0.11	0	-0.08	0.11	0	0.02	0.15	1
L Amy	0.02	-0.01	0.06	-0.04	0.03	0.08	0.26	-0.01	-0.02	0.05	-0.02	0.04	0.08	-0.13	-0.02	0.06	0	-0.07	0.06	0.03	0.03	-0.03	0.19	1
L VLPFC	0.03	0.03	-0.1	-0.08	0.05	0.08	-0.01	0.42	-0.07	-0.03	-0.01	-0.04	-0.11	0.01	0.03	-0.15	0.05	-0.03	0.2	0.25	0.07	0.02	-0.03	0.11	1
L TP	0	-0.03	-0.03	0.11	0.07	-0.03	0	-0.07	0.55	-0.07	-0.11	0.04	0.01	0.13	0.06	-0.03	0.08	0.01	-0.15	0.02	-0.13	-0.01	0.02	0.07	0.4	1
L MTG	-0.06	-0.08	-0.04	-0.06	0.07	0.12	-0.05	0	-0.02	0.44	0.09	-0.03	0.01	-0.16	0.15	-0.03	-0.22	0.04	0.13	0.06	0.06	-0.14	0.04	-0.22	0.1	0.17	1
L PPC	-0.07	-0.04	-0.26	-0.24	-0.04	0.01	-0.05	-0.08	0.02	0	0.49	-0.02	-0.01	-0.01	-0.02	-0.03	0.02	0.09	-0.01	0.52	0.25	0	0.02	0.06	-0.06	0.02	0.22	1
L T	0.03	0.07	-0.18	-0.01	0	0.01	0.04	0.01	-0.1	0.01	-0.02	0.66	0.01	0.09	0.11	0.13	-0.02	0.01	-0.09	0.13	-0.01	0.08	0.03	0.04	0.06	-0.03	0	0	1
L BF	0.05	0.04	-0.03	-0.03	-0.02	0.05	-0.05	0.02	0.01	0	0.05	-0.1	0.45	0.1	-0.02	-0.02	0.06	0.05	0.05	-0.13	0.05	-0.04	0	0.12	-0.07	0.06	-0.02	0.04	0.01	1
L C	0	-0.03	-0.05	0.01	0.09	-0.02	-0.07	-0.06	0.13	-0.08	-0.02	0	-0.01	0.54	0.09	-0.17	0.11	0.08	-0.03	0.05	0.04	-0.07	0.02	0.09	0.04	-0.12	0.03	-0.05	0.2	0.2	1
L CbH	0.13	0.12	0.13	0	-0.05	0	0.12	0.14	0.14	0.04	0.14	0.12	0.04	0.11	0.73	-0.04	0.08	-0.1	-0.16	-0.08	-0.03	0.01	-0.06	0.13	-0.06	-0.24	0.02	-0.03	0	-0.05	-0.13	1
L CbT	0.02	0.11	0.03	0.11	0.08	-0.01	0.01	0.05	-0.01	-0.03	-0.02	0.02	0.19	-0.06	-0.04	0.68	-0.15	-0.13	-0.03	-0.06	-0.08	-0.06	0.04	-0.04	-0.05	-0.06	0.02	0.05	-0.13	-0.06	0.17	-0.03	1
