# Supplementary material for: An improved neuroanatomical model of the default-mode network reconciles previous neuroimaging and neuropathological findings
Source: Commun Biol. 2019 Oct 10;2:370. doi: 10.1038/s42003-019-0611-3 (PMC6787009; doi:10.1038/s42003-019-0611-3)
Supplement: Supplementary file 5 — Supplementary Data 3 [file 42003_2019_611_MOESM5_ESM.xlsx]

## Sheet: Sheet1
	R VMPFC	R AMPFC	R DPFC	R PCC	R Rsp	R PH	R Amy	R VLPFC	R TP	R MTG	R PPC	R T	R BF	R C	R CbH	R CbT	MidB	L VMPFC	L AMPFC	L DPFC	L PCC	L Rsp	L PH	L Amy	L VLPFC	L TP	L MTG	L PPC	L T	L BF	L C	L CbH	L CbT
R VMPFC		-.3,.9	-.5,.5	-.5,.5	-.4,.5	-.6,.5	-.4,.2	-.6,.5	-.5,.3	-.6,.6	-.5,.5	-.4,.3	-.3,.6	-.4,.3	-.5,.3	-.3,.5	-.3,.5	.6,.9	-.9,.3	-.4,.4	-.6,.4	-.4,.5	-.5,.7	-.6,.4	-.4,.5	-.5,.4	-.5,.5	-.5,.5	-.4,.3	-.3,.5	-.4,.4	-.5,.4	-.6,.5
R AMPFC	.2,.5		-.2,.8	-.6,.6	-.4,.7	-.5,.4	-.5,.4	-.5,.7	-.6,.5	-.4,.4	-.7,.4	-.6,.4	-.3,.4	-.3,.4	-.6,.5	-.6,.4	-.4,.5	-.7,.5	.3,.9	-.7,.3	-.5,.4	-.6,.6	-.4,.7	-.5,.3	-.5,.5	-.6,.8	-.6,.4	-.3,.7	-.4,.5	-.4,.4	-.4,.4	-.4,.6	-.6,.6
R DPFC	-.2,.2	.3,.5		-.7,.5	-.3,.4	-.3,.5	-.6,.7	-.5,.6	-.6,.5	-.5,.5	.2,.8	-.4,.5	-.4,.6	-.2,.4	-.8,.2	-.5,.3	-.5,.4	-.7,.4	-.5,.3	.2,.9	-.5,.7	-.4,.3	-.8,.3	-.5,.6	-.7,.4	-.6,.7	-.4,.5	-.7,.1	-.5,.4	-.4,.4	-.5,.4	-.5,.6	-.3,.8
R PCC	-.1,.2	-.2,.3	-.2,.3		-.1,.8	-.4,.4	-.7,.5	-.7,.5	-.5,.4	-.2,.5	-.2,.9	-.3,.4	-.4,.3	-.5,.4	-.7,.5	-.4,.4	-.6,.3	-.4,.5	-.6,.5	-.5,.5	.5,1.0	-.8,.3	-.7,.6	-.5,.8	-.7,.3	-.5,.6	-.6,.6	-.8,.1	-.4,.5	-.4,.2	-.5,.3	-.5,.6	-.3,.7
R Rsp	-.2,.2	-.2,.2	-.1,.1	.1,.5		-.4,.4	-.3,.7	-.6,.5	-.5,.6	-.6,.3	-.5,.5	-.3,.4	-.4,.3	-.5,.6	-.3,.4	-.3,.4	-.4,.5	-.5,.3	-.6,.5	-.6,.4	-.7,.2	.4,1.0	-.5,.3	-.4,.4	-.4,.7	-.7,.5	-.4,.6	-.4,.5	-.4,.4	-.3,.5	-.4,.5	-.6,.4	-.5,.4
R PH	-.1,.2	-.2,.0	-.1,.2	-.2,.3	.1,.3		-.5,.7	-.4,.5	-.4,.4	-.4,.6	-.6,.6	-.4,.5	-.3,.5	-.3,.4	-.3,.5	-.5,.4	-.4,.4	-.5,.4	-.6,.5	-.3,.2	-.5,.4	-.2,.4	.1,.8	-.4,.5	-.6,.4	-.3,.4	-.2,.4	-.3,.3	-.4,.5	-.3,.4	-.4,.3	-.4,.7	-.4,.4
R Amy	-.1,.2	-.2,.2	-.3,.1	-.3,.1	-.2,.2	.1,.5		-.6,.6	-.5,.4	-.5,.6	-.6,.5	-.4,.4	-.1,.5	-.4,.4	-.4,.3	-.6,.2	-.2,.5	-.3,.6	-.6,.4	-.6,.3	-.3,.6	-.7,.3	-.5,.3	-.3,.5	-.4,.4	-.5,.6	-.5,.5	-.4,.2	-.5,.5	-.3,.3	-.7,.4	-.7,.5	-.2,.5
R VLPFC	-.1,.2	-.1,.3	-.2,.2	-.1,.2	-.2,.1	-.3,.2	-.1,.3		-.4,.5	-.3,.7	-.6,.6	-.5,.5	-.4,.3	-.5,.4	-.5,.4	-.3,.4	-.6,.5	-.5,.6	-.6,.5	-.4,.4	-.5,.6	-.5,.5	-.5,.5	-.4,.4	-.3,.7	-.3,.4	-.5,.4	-.6,.3	-.4,.5	-.5,.6	-.3,.6	-.4,.6	-.6,.5
R TP	-.2,.1	-.2,.2	-.1,.2	-.1,.2	-.2,.1	-.2,.2	-.2,.1	-.0,.3		-.1,.6	-.5,.4	-.4,.4	-.4,.6	-.4,.3	-.6,.6	-.5,.5	-.5,.5	-.4,.4	-.6,.6	-.4,.4	-.4,.4	-.6,.4	-.4,.5	-.3,.3	-.6,.4	-.4,.8	-.5,.3	-.5,.4	-.5,.5	-.4,.4	-.6,.5	-.2,.5	-.3,.5
R MTG	-.0,.3	-.1,.3	-.2,.3	-.2,.3	-.2,.2	-.1,.2	-.3,.3	-.0,.3	.3,.5		-.5,.5	-.3,.3	-.4,.4	-.5,.6	-.6,.6	-.6,.4	-.4,.5	-.6,.4	-.5,.3	-.4,.3	-.6,.4	-.3,.6	-.5,.5	-.4,.4	-.4,.4	-.4,.4	.1,.8	-.6,.3	-.5,.6	-.6,.3	-.4,.3	-.3,.4	-.4,.5
R PPC	-.2,.4	-.2,.1	.3,.7	.2,.5	-.1,.1	-.2,.1	.1,.3	-.2,.3	-.3,.1	.1,.3		-.4,.5	-.4,.3	-.4,.4	-.5,.6	-.4,.4	-.5,.5	-.4,.7	-.5,.6	-.8,.3	-.9,.3	-.5,.5	-.3,.8	-.7,.4	-.4,.5	-.6,.6	-.6,.4	.3,.9	-.5,.4	-.4,.5	-.3,.3	-.3,.5	-.7,.4
R T	-.1,.1	-.2,.1	.1,.3	-.2,.1	.0,.2	-.3,.2	-.2,.2	-.1,.1	-.1,.1	-.1,.1	-.3,.2		-.4,.4	-.3,.6	-.6,.3	-.4,.3	-.5,.6	-.4,.3	-.3,.4	-.4,.4	-.3,.3	-.4,.4	-.3,.3	-.5,.3	-.3,.3	-.6,.4	-.4,.5	-.5,.3	.3,.9	-.4,.5	-.3,.4	-.3,.5	-.4,.4
R BF	-.0,.3	-.1,.2	-.3,.1	-.1,.2	-.2,.1	-.1,.1	.1,.3	-.2,.1	.0,.4	-.1,.1	-.2,.1	-.0,.3		-.2,.6	-.4,.4	-.5,.4	-.3,.4	-.3,.3	-.3,.3	-.5,.4	-.3,.2	-.3,.4	-.3,.4	-.3,.4	-.4,.4	-.5,.2	-.3,.4	-.4,.4	-.5,.2	.1,.7	-.5,.4	-.4,.3	-.4,.5
R C	-.2,.2	-.1,.2	-.0,.1	-.3,.1	-.2,.3	-.1,.2	-.1,.1	-.1,.2	-.2,-.0	-.0,.2	-.1,.2	.1,.3	-.0,.4		-.5,.3	-.6,.5	-.6,.4	-.4,.4	-.4,.3	-.3,.2	-.4,.4	-.5,.5	-.5,.3	-.5,.5	-.3,.5	-.2,.5	-.3,.4	-.3,.4	-.2,.5	-.4,.4	.0,.8	-.3,.4	-.6,.2
R CbH	-.2,-.1	-.3,.2	-.3,.1	-.2,.2	-.1,.2	-.0,.2	-.1,.2	-.3,.1	-.2,.1	-.2,.2	-.3,.1	-.3,.1	-.1,.1	-.3,.1		-.4,.6	-.4,.7	-.4,.4	-.4,.3	-.2,.6	-.5,.7	-.4,.4	-.8,.3	-.5,.6	-.5,.6	-.4,.8	-.3,.5	-.6,.4	-.4,.4	-.3,.4	-.4,.3	.3,.9	-.6,.7
R CbT	-.2,.1	-.3,.2	-.2,.0	-.2,.1	-.2,.1	-.1,.2	-.2,.1	-.0,.2	-.3,.1	-.1,.1	-.1,.2	-.1,.1	-.2,.3	-.2,.2	-.0,.3		-.4,.6	-.5,.4	-.3,.6	-.7,.4	-.4,.4	-.4,.6	-.4,.5	-.5,.4	-.4,.6	-.4,.3	-.4,.4	-.4,.3	-.2,.5	-.4,.6	-.5,.5	-.6,.5	.2,.9
MidB	-.2,.1	-.2,.2	-.1,.1	-.2,.2	-.3,.2	-.2,.3	-.0,.3	-.2,.2	-.2,.2	-.2,.1	-.0,.2	-.0,.3	.0,.3	-.3,-.1	-.0,.2	.0,.2		-.4,.4	-.4,.4	-.5,.5	-.4,.6	-.5,.4	-.5,.5	-.3,.6	-.3,.6	-.6,.6	-.5,.4	-.5,.5	-.5,.4	-.3,.4	-.4,.5	-.4,.5	-.5,.2
L VMPFC	.7,.9	-.3,-.1	-.2,.1	-.2,-.0	-.2,.1	-.2,.1	-.1,.1	-.2,.2	-.2,.2	-.2,.1	-.3,.2	-.2,.1	-.2,.2	-.2,.2	.1,.3	-.1,.2	-.2,.1		-.1,.8	-.2,.5	-.3,.4	-.4,.6	-.4,.4	-.4,.5	-.6,.4	-.3,.5	-.4,.4	-.5,.4	-.4,.3	-.3,.5	-.4,.4	-.5,.3	-.4,.4
L AMPFC	-.5,-.0	.6,.8	-.4,.1	-.4,.1	-.2,.1	-.1,.3	-.2,.2	-.3,.4	-.1,.2	-.2,.1	-.2,.1	-.1,.3	-.2,.1	-.2,.1	-.1,.2	-.1,.2	-.1,.2	.2,.5		-.2,.6	-.4,.7	-.5,.6	-.8,.5	-.3,.5	-.5,.6	-.7,.4	-.5,.6	-.6,.4	-.4,.4	-.3,.3	-.2,.3	-.5,.4	-.6,.5
L DPFC	-.2,.1	-.4,.1	.5,.7	-.3,.1	-.3,.1	-.1,.0	-.0,.2	-.2,.1	-.2,.2	-.2,.2	-.4,-.0	-.3,.0	-.1,.2	-.2,.1	.1,.4	-.0,.2	-.2,.2	-.2,.2	.0,.4		-.5,.5	-.3,.6	-.4,.8	-.5,.5	-.2,.6	-.7,.5	-.6,.4	.2,.8	-.2,.4	-.6,.3	-.2,.5	-.6,.3	-.6,.4
L PCC	-.2,.1	-.3,.1	-.2,.1	.8,.9	-.4,.1	-.3,.0	-.0,.1	-.2,.1	-.2,.1	-.2,.2	-.4,-.0	-.1,.2	-.2,.1	-.1,.1	-.1,.2	-.1,.2	-.2,.2	-.0,.2	-.1,.4	-.1,.2		-.3,.7	-.6,.7	-.7,.5	-.4,.6	-.5,.5	-.5,.6	-.0,.7	-.4,.4	-.3,.5	-.4,.5	-.5,.5	-.7,.5
L Rsp	-.2,.3	-.2,.1	-.1,.1	-.6,.0	.7,.9	-.1,.2	-.2,.1	-.2,.1	-.3,.3	-.2,.2	-.2,.2	-.2,.2	-.1,.2	-.2,.1	-.2,.1	-.0,.2	-.2,.2	-.1,.3	-.1,.1	-.1,.3	.1,.5		-.4,.6	-.5,.2	-.7,.4	-.3,.7	-.6,.2	-.4,.4	-.2,.5	-.5,.4	-.5,.4	-.4,.4	-.4,.3
L PH	-.0,.2	-.3,.0	-.2,.2	-.1,.1	-.2,.1	.3,.5	-.3,.0	-.1,.2	-.1,.3	-.2,.1	-.1,.1	-.1,.2	-.0,.2	-.2,.1	-.2,.2	-.3,.0	-.2,.2	-.2,.1	-.0,.2	-.2,.1	-.2,.2	.1,.3		-.4,.7	-.6,.6	-.4,.8	-.4,.5	-.8,.3	-.4,.4	-.4,.3	-.3,.6	-.4,.4	-.4,.8
L Amy	-.2,.2	-.2,.0	-.2,.3	-.3,.2	-.1,.1	-.1,.2	.1,.4	-.2,.1	-.2,.1	-.1,.2	-.1,.1	-.1,.2	-.0,.2	-.3,.0	-.2,.1	-.1,.2	-.1,.2	-.2,.2	-.0,.2	-.1,.2	-.1,.2	-.2,.1	.0,.5		-.4,.3	-.4,.4	-.6,.4	-.5,.7	-.3,.5	-.1,.5	-.4,.4	-.4,.5	-.6,.3
L VLPFC	-.2,.1	-.2,.2	-.3,.1	-.3,.1	-.1,.1	-.0,.2	-.2,.1	.3,.5	-.2,.1	-.1,.2	-.2,.2	-.2,.1	-.2,.0	-.2,.2	-.2,.2	-.3,.1	-.2,.3	-.2,.1	.0,.4	.1,.4	-.1,.2	-.2,.1	-.2,.1	-.1,.2		-.2,.7	-.3,.7	-.6,.3	-.4,.5	-.3,.5	-.3,.3	-.6,.3	-.4,.5
L TP	-.2,.1	-.2,.1	-.2,.1	-.1,.3	-.2,.3	-.2,.1	-.1,.2	-.2,.1	.4,.6	-.2,.1	-.3,.2	-.1,.2	-.2,.1	.0,.2	-.1,.2	-.1,.1	-.0,.3	-.0,.2	-.3,.1	-.2,.3	-.3,.1	-.3,.2	-.2,.1	-.0,.3	.3,.5		-.2,.6	-.4,.6	-.6,.4	-.3,.5	-.5,.4	-.5,.4	-.7,.4
L MTG	-.2,.2	-.2,.1	-.2,.1	-.2,.1	-.0,.2	-.0,.2	-.2,.1	-.3,.2	-.2,.1	.3,.5	-.4,.2	-.2,.2	-.1,.1	-.2,.0	-.0,.3	-.2,.2	-.3,.1	-.2,.2	-.2,.4	-.2,.2	-.2,.2	-.2,-.1	-.1,.2	-.4,-.0	.0,.2	-.0,.3		-.4,.7	-.5,.6	-.3,.4	-.5,.3	-.5,.4	-.4,.4
L PPC	-.2,.1	-.1,.1	-.4,-.1	-.3,-.1	-.2,.2	-.1,.1	-.2,.0	-.2,.1	-.1,.2	-.2,.1	.4,.7	-.2,.1	-.2,.1	-.1,.1	-.2,.2	-.2,.1	-.2,.3	-.0,.2	-.2,.1	.4,.6	.1,.4	-.2,.2	-.1,.2	-.2,.2	-.3,.0	-.1,.2	-.0,.5		-.3,.4	-.4,.5	-.4,.1	-.5,.4	-.3,.7
L T	-.2,.1	-.0,.2	-.3,.0	-.1,.2	-.2,.1	-.2,.1	-.2,.2	-.1,.1	-.3,.2	-.2,.2	-.2,.2	.6,.7	-.2,.1	-.0,.2	-.1,.2	.0,.3	-.2,.1	-.1,.1	-.2,.1	.0,.2	-.1,.2	-.1,.1	-.1,.2	-.0,.2	-.1,.2	-.3,.1	-.2,.1	-.1,.2		-.4,.4	-.2,.6	-.4,.3	-.5,.3
L BF	-.2,.2	-.1,.1	-.2,.1	-.2,.1	-.1,.1	-.1,.2	-.1,.0	-.2,.2	-.2,.2	-.2,.1	-.0,.1	-.2,.0	.4,.5	-.2,.2	-.1,.2	-.1,.1	-.1,.2	-.1,.3	-.2,.2	-.2,.1	-.1,.2	-.2,.2	-.1,.1	.0,.2	-.2,.1	-.2,.2	-.1,.2	-.0,.1	-.2,.1		-.3,.5	-.3,.4	-.6,.4
L C	-.1,.2	-.1,.1	-.1,.1	-.1,.2	-.2,.2	-.2,.1	-.2,.1	-.2,.2	-.1,.2	-.3,.0	-.1,.1	-.1,.1	-.3,.1	.4,.6	-.1,.2	-.3,.0	-.0,.2	-.1,.2	-.2,.1	-.1,.1	-.1,.2	-.3,.2	-.1,.1	-.1,.2	-.0,.1	-.3,.1	-.1,.2	-.2,.0	.0,.3	.1,.4		-.3,.5	-.3,.7
L CbH	-.1,.3	-.1,.2	-.2,.3	-.2,.2	-.2,.1	-.2,.1	-.1,.3	.0,.3	-.0,.3	-.1,.1	-.0,.2	-.0,.3	-.1,.2	.0,.3	.5,.8	-.1,.1	-.2,.2	-.2,.1	-.3,.0	-.2,.1	-.3,.1	-.1,.1	-.2,.0	-.1,.3	-.2,.1	-.3,-.1	-.1,.1	-.2,.1	-.2,.1	-.1,.1	-.3,.1		-.4,.5
L CbT	-.2,.3	-.0,.3	-.2,.2	-.1,.2	-.1,.2	-.2,.2	-.0,.1	-.1,.1	-.2,.3	-.2,.1	-.2,.1	-.1,.2	-.1,.3	-.2,.1	-.2,.1	.6,.8	-.4,.1	-.3,.1	-.2,.1	-.1,.1	-.2,.1	-.2,.1	-.0,.2	-.2,.0	-.2,.3	-.1,.1	-.1,.2	-.2,.2	-.3,.0	-.3,.1	.0,.2	-.1,.2
