# Supplementary material for: An improved neuroanatomical model of the default-mode network reconciles previous neuroimaging and neuropathological findings
Source: Commun Biol. 2019 Oct 10;2:370. doi: 10.1038/s42003-019-0611-3 (PMC6787009; doi:10.1038/s42003-019-0611-3)
Supplement: Supplementary file 6 — Supplementary Data 4 [file 42003_2019_611_MOESM6_ESM.xlsx]

## Sheet: Sheet1
	R VMPFC	R AMPFC	R DPFC	R PCC	R Rsp	R PH	R Amy	R VLPFC	R TP	R MTG	R PPC	R T	R BF	R C	R CbH	R CbT	MidB	L VMPFC	L AMPFC	L DPFC	L PCC	L Rsp	L PH	L Amy	L VLPFC	L TP	L MTG	L PPC	L T	L BF	L C	L CbH	L CbT
R VMPFC	-
R AMPFC	.980	-
R DPFC	.590	.480	-
R PCC	.385	.253	.302	-
R Rsp	.321	.269	.292	.294	-
R PH	.564	.893	.173	.221	.122	-
R Amy	.621	.471	.090	.343	.713	.980	-
R VLPFC	.273	.641	.519	.552	.243	.002	.096	-
R TP	.673	.681	.498	.336	.878	.728	.972	.929	-
R MTG	.768	.487	.459	.607	.273	.590	.658	.745	.001	-
R PPC	.658	.229	.458	.490	.972	.071	.117	.346	.108	.009	-
R T	.520	.181	.979	.874	.248	.946	.745	.353	.154	.177	.548	-
R BF	.483	.811	.209	.785	.323	.581	.808	.365	.921	.306	.311	.785	-
R C	.990	.268	.162	.935	.550	.062	.874	.413	.455	.326	.778	.814	.843	-
R CbH	.746	.417	.329	.594	.715	.586	.724	.189	.019	.122	.790	.176	.408	.460	-
R CbT	.909	.615	.433	.430	.862	.752	.581	.121	.258	.553	.554	.444	.244	.067	.691	-
MidB	.536	.886	.959	.114	.177	.240	.263	.603	.950	.128	.077	.095	.418	.162	.016	.253	-
L VMPFC	.357	.589	.826	.473	.730	.711	.645	.261	.297	.588	.925	.471	.651	.575	.916	.129	.280	-
L AMPFC	.006	.894	.839	.453	.926	.317	.464	.869	.891	.455	.541	.047	.391	.779	.226	.814	.065	.019	-
L DPFC	.288	.439	.690	.270	.572	.673	.028	.688	.673	.141	.920	.783	.880	.045	.444	.952	.322	.306	.308	-
L PCC	.379	.317	.549	.826	.142	.114	.097	.892	.700	.995	.887	.980	.214	.876	.756	.869	.364	.321	.374	.532	-
L Rsp	.057	.408	.707	.815	.726	.408	.700	.816	.337	.311	.965	.734	.500	.341	.663	.720	.164	.121	.859	.621	.566	-
L PH	.476	.820	.696	.437	.624	.855	.343	.787	.096	.849	.704	.847	.396	.139	.929	.836	.231	.688	.737	.659	.442	.660	-
L Amy	.242	.105	.450	.990	.715	.926	.378	.783	.559	.786	.844	.177	.673	.217	.213	.213	.814	.460	.240	.758	.520	.615	.740	-
L VLPFC	.892	.745	.560	.796	.297	.087	.197	.059	.837	.986	.941	.592	.086	.533	.411	.153	.960	.188	.339	.147	.403	.633	.088	.949	-
L TP	.143	.852	.905	.675	.449	.459	.556	.338	.768	.817	.558	.192	.776	.001	.109	.792	.136	.056	.746	.319	.431	.429	.410	.405	.204	-
L MTG	.638	.903	.836	.488	.738	.363	.740	.103	.048	.202	.197	.126	.828	.929	.192	.158	.004	.944	.821	.918	.530	.330	.847	.663	.753	.870	-
L PPC	.786	.125	.430	.307	.405	.708	.238	.670	.135	.000	.572	.499	.062	.185	.690	.567	.873	.837	.302	.805	.696	.841	.481	.350	.949	.947	.682	-
L T	.703	.988	.725	.902	.696	.942	.341	.592	.016	.599	.562	.505	.255	.807	.114	.039	.199	.831	.279	.632	.728	.366	.551	.441	.697	.994	.618	.125	-
L BF	.319	.917	.464	.358	.606	.526	.061	.278	.631	.580	.326	.651	.862	.419	.508	.657	.920	.259	.562	.332	.328	.777	.383	.346	.297	.339	.425	.151	.439	-
L C	.663	.350	.544	.535	.845	.480	.723	.459	.244	.551	.961	.432	.412	.375	.208	.171	.186	.792	.363	.947	.489	.656	.037	.021	.331	.034	.785	.257	.151	.125	-
L CbH	.654	.191	.045	.905	.817	.476	.897	.079	.002	.061	.147	.688	.940	.087	.227	.313	.591	.352	.201	.253	.660	.974	.941	.033	.675	.013	.814	.497	.475	.256	.805	-
L CbT	.702	.188	.446	.255	.743	.937	.061	.692	.516	.370	.208	.137	.021	.452	.980	.023	.213	.169	.946	.189	.675	.242	.828	.014	.698	.629	.924	.903	.010	.979	.260	.585	-
