# Supplementary material for: An improved neuroanatomical model of the default-mode network reconciles previous neuroimaging and neuropathological findings
Source: Commun Biol. 2019 Oct 10;2:370. doi: 10.1038/s42003-019-0611-3 (PMC6787009; doi:10.1038/s42003-019-0611-3)
Supplement: Supplementary file 7 — Supplementary Data 5 [file 42003_2019_611_MOESM7_ESM.xlsx]

## Sheet: Sheet1
	R VMPFC	R AMPFC	R DPFC	R PCC	R Rsp	R PH	R Amy	R VLPFC	R TP	R MTG	R PPC	R T	R BF	R C	R CbH	R CbT	MidB	L VMPFC	L AMPFC	L DPFC	L PCC	L Rsp	L PH	L Amy	L VLPFC	L TP	L MTG	L PPC	L T	L BF	L C	L CbH	L CbT
R VMPFC		.67	-.45	-.51	.52	.45	-.10	-.59	.28	-.01	.49	-.06	-.02	.28	-.50	-.01	.33	.92	-.51	.39	.40	-.21	-.51	.35	-.39	.41	.35	-.51	.12	-.19	-.23	-.16	.44
R AMPFC	-.08		.70	.65	-.12	-.46	-.16	.70	-.33	.10	-.63	.22	.17	-.33	.50	.15	-.34	-.61	.85	-.68	-.54	-.18	.66	-.50	.46	-.42	-.50	.70	-.13	.07	.08	.24	-.61
R DPFC	.23	.45		-.69	.05	.54	-.17	-.54	.29	.25	.74	-.44	-.29	.07	-.77	-.38	.43	.36	-.52	.84	.66	.18	-.80	.55	-.66	.69	.26	-.69	.40	-.12	.27	.04	.76
R PCC	.10	-.26	.33		.04	.34	-.09	-.69	.44	.08	.89	-.21	-.25	.09	-.66	-.42	.31	.46	-.62	.49	.96	.22	-.71	.76	-.40	.51	.55	-.75	.11	-.21	.25	-.11	.74
R Rsp	.22	.12	-.03	.54		-.25	.17	.09	.04	-.07	.12	.11	-.20	-.30	.13	-.19	.00	-.51	-.03	.04	.05	.82	-.05	-.01	-.09	.06	.14	-.10	-.04	.51	.17	-.09	.06
R PH	.11	.31	-.04	-.12	.31		.43	.44	-.31	-.36	-.23	.31	-.05	-.07	.44	.12	-.17	-.31	.12	-.34	-.26	.23	.40	-.07	.44	-.29	.06	.20	-.43	.34	-.14	-.02	-.38
R Amy	.21	-.19	-.31	.08	-.17	.40		.00	.06	.56	-.05	-.02	-.11	-.39	-.32	-.21	.01	.07	.29	-.10	.12	-.29	-.02	-.02	-.23	.21	-.36	.17	.46	-.08	.20	.32	.15
R VLPFC	-.11	.26	-.09	.20	-.05	-.35	.20		.52	.18	.65	-.11	-.23	.16	-.42	-.17	.41	.61	-.61	.42	.60	.06	-.49	.39	-.25	.38	.38	-.62	.17	-.14	.07	-.36	.51
R TP	.01	-.22	.47	-.08	-.22	.25	.14	.27		-.14	-.32	-.05	.25	-.10	.17	.11	-.11	-.35	.36	-.13	-.38	-.06	.24	-.20	.44	.09	-.16	.15	-.03	.26	-.10	.36	-.23
R MTG	-.38	.24	.15	.36	.03	-.22	.61	-.33	.07		.08	.22	.31	.12	.30	.21	-.06	.00	-.24	-.05	-.06	.16	.07	.04	.29	-.17	.45	-.13	-.49	.02	-.10	-.11	-.17
R PPC	.30	-.08	.47	.03	-.29	.17	.12	.31	-.53	.11		.16	.23	-.01	.59	.38	-.45	-.43	.61	-.63	-.86	-.36	.76	-.72	.45	-.61	-.62	.88	-.11	.05	-.29	.21	-.74
R T	-.14	-.05	.16	-.17	.26	-.36	.42	-.24	-.04	-.33	.28		.08	.43	-.43	-.12	.29	-.03	-.17	.37	.22	.02	-.35	.25	-.19	.37	.05	-.21	.52	-.36	.03	.21	.32
R BF	.16	.09	-.03	-.02	.07	.02	.28	.13	.38	-.09	-.11	.12		-.16	-.32	-.49	.11	.19	-.24	.10	.23	.24	-.22	.28	-.26	.21	.00	-.07	.18	.38	.19	.14	.47
R C	.10	.00	.12	.01	-.52	.36	-.07	.02	-.32	.18	-.14	.25	.06		.03	-.18	-.31	-.23	.32	-.18	.03	.03	.18	-.14	.03	-.04	-.21	.10	.12	.26	.59	.28	-.05
R CbH	.34	-.23	-.20	-.11	-.05	.04	-.07	.05	-.16	.21	-.11	.09	.01	-.30		-.35	.40	.39	-.40	.64	.69	.11	-.77	.61	-.50	.77	.26	-.57	.35	-.12	.22	.34	.73
R CbT	.03	.09	-.32	.19	-.34	.28	-.36	.38	-.01	.27	.00	.20	.04	-.13	.24		.04	-.01	-.19	.18	.39	.40	-.31	.33	-.24	.32	.23	-.22	.21	.14	.48	.00	.70
MidB	-.24	-.21	.23	.25	-.27	.05	.35	-.22	-.21	-.41	.03	-.31	.14	-.27	-.04	.03		-.30	.31	-.49	-.26	-.16	.54	-.32	.36	-.56	-.30	.50	-.24	.05	.11	.23	-.46
L VMPFC	.88	-.02	-.15	-.03	-.25	-.12	-.18	.05	-.08	.28	-.26	.12	-.12	-.13	-.35	.06	.15		.55	-.25	-.33	.29	.38	-.28	.33	-.28	-.29	.40	-.15	.18	.27	.15	-.37
L AMPFC	-.07	.76	.05	.14	-.14	-.16	.40	-.17	-.12	-.29	-.15	-.04	-.11	-.15	.32	.04	-.05	.16		.53	.57	.29	-.53	.52	-.30	.34	.61	-.63	.00	.00	-.03	-.23	.52
L DPFC	.03	-.16	.69	-.37	.23	-.09	.27	.22	-.18	.02	-.51	.07	-.22	.04	.23	.34	.15	-.06	-.09		-.46	-.33	.76	-.46	.59	-.66	-.36	.79	-.23	-.05	-.12	.15	-.61
L PCC	.06	.44	-.45	.74	-.33	-.03	-.29	-.12	.22	-.08	.14	.33	.03	-.01	.11	-.20	.05	-.03	-.26	.28		-.24	.68	-.75	.33	-.55	-.49	.72	-.10	.18	-.35	-.05	-.68
L Rsp	-.24	-.13	-.08	-.25	.78	-.23	.20	-.19	.28	-.21	.22	-.22	-.07	.53	-.01	.39	.15	.30	.26	-.03	.33		.37	-.34	.22	-.26	-.49	.43	.11	-.45	-.13	.26	-.36
L PH	.50	.01	-.28	-.03	-.16	.28	-.46	.47	-.16	.52	-.20	.26	.17	-.03	-.18	-.35	.20	-.35	.02	.14	-.21	.38		.67	-.58	.75	.47	-.79	.28	.01	.08	-.06	.80
L Amy	-.56	.01	.11	-.06	.01	.11	.35	.11	-.09	-.21	.17	-.05	-.02	-.12	.29	-.27	-.07	.47	-.09	.04	.23	-.07	.49		.29	-.44	-.57	.68	.10	.19	-.25	-.01	-.62
L VLPFC	.00	-.20	.29	-.01	-.21	.16	.20	.14	-.05	-.04	-.41	.03	-.36	-.02	-.01	.08	-.20	.11	.04	-.24	.21	-.05	.16	-.10		.48	.21	-.42	.41	.05	.01	-.13	.52
L TP	.08	.32	-.57	-.02	.27	-.20	-.22	.03	.84	.10	.51	.14	-.24	.29	.08	-.13	.40	.02	.05	.20	-.24	-.20	-.12	.07	.29		-.22	.65	-.35	-.09	-.13	-.18	-.70
L MTG	-.13	-.44	-.18	-.17	.06	.35	-.47	.24	.08	.54	.31	.22	.15	-.24	-.24	-.15	.11	.13	.59	.18	.13	-.08	.02	-.23	.01	-.11		.69	.12	-.03	.02	.41	-.42
L PPC	-.41	-.09	-.07	.06	.07	-.13	.07	-.45	.26	-.31	.71	-.55	.19	.17	.26	.05	-.31	.32	.09	.53	.10	-.13	.31	-.18	.20	-.10	-.01		.09	.03	.14	-.30	.67
L T	-.01	-.18	.01	.00	.00	.37	-.30	.49	-.20	.17	-.21	.71	.10	-.14	-.20	-.10	.20	-.02	.19	-.06	-.08	.10	-.21	.01	.17	-.05	-.28	.41		.00	.00	-.06	-.34
L BF	.23	.14	-.40	.04	.08	.02	-.20	.00	-.01	.19	.12	-.04	.44	.18	-.06	-.03	.24	-.07	.07	.18	-.17	-.04	-.42	.37	.20	-.07	-.04	.06	-.04		.12	.07	-.02
L C	.03	.16	-.18	.27	.20	-.43	-.08	-.26	.40	-.27	.06	-.09	.00	.69	.20	.09	.19	-.04	.14	.05	-.21	-.40	.10	.21	.15	-.32	.30	-.10	.19	.08		-.18	-.28
L CbH	-.19	.24	.12	-.21	.34	-.20	-.03	.04	.32	.04	.15	.01	-.07	.42	.75	-.13	.47	.29	-.23	-.31	-.02	-.18	.12	-.16	.20	-.35	.10	-.05	.07	-.04	-.26		.04
L CbT	.31	.01	-.01	-.19	.20	-.30	.05	-.14	-.21	.15	.01	-.15	.33	-.10	-.41	.56	.07	-.33	.09	-.13	.04	-.14	-.02	.29	.23	.15	-.10	.17	-.04	-.29	.00	.27
